# Supplementary material for: The State of Evidence in Patient Portals: Umbrella Review
Source: J Med Internet Res. 2020 Nov 11;22(11):e23851. doi: 10.2196/23851 (PMC7688386; doi:10.2196/23851)
Supplement: Multimedia Appendix 2 [file jmir_v22i11e23851_app2.xlsx]

## Sheet: A_Excluded
First author and year	Title	Reason for exclusion at full-text review	Quality Appraisal
Adeloye 2017	Assessing the coverage of e-health services in sub-Saharan Africa: A systematic review and analysis	Low-resource country	n/a
Andrikopoulou 2019	What are the important design features of personal health records to improve medication adherence for patients with long-term conditions? A systematic literature review	Not specific to PP / multi eHealth modalities	n/a
Caldwell 2017	Patient web portals and patient-provider relationship: A summary perspective	Does not meet systematic review definition	n/a
Chomutare 2011	Features of mobile diabetes applications: review of the literature and analysis of current applications compared against evidence-based guidelines	Not specific to PP / multi eHealth modalities	n/a
Coughlin 2017a	A systematic review of studies of web portals for patients with diabetes mellitus	Not specific to PP / multi eHealth modalities	n/a
Coughlin 2017b	Patient web portals, disease management, and primary prevention	Not specific to PP / multi eHealth modalities	n/a
Davis Giardina 2014	Patient access to medical records and healthcare outcomes: a systematic review	Not specific to PP / multi eHealth modalities	n/a
Dendere 2019	Patient portals facilitating engagement with inpatient electronic medical records: A systematic review	Not specific to PP/ multi ehealth modalities	n/a
Diffin 2019	The usefulness and acceptability of a personal health record to children and young people living with a complex health condition: A realist review of the literature	Not specific to PP / multi eHealth modalities	n/a
Duke 2017	Distal technologies and type 1 diabetes management	Not specific to PP / multi eHealth modalities	n/a
Ferriera 2007	Why facilitate patient access to medical records	Not specific to PP / paper-based records	n/a
Fraccaro 2018a	Patient portal adoption rates: A Systematic literature review and meta-analysis	Preliminary results / in progress	n/a
Fraccaro 2018b	The influence of patient portals on users' decision making is insufficiently investigated: A systematic methodological review	Not specific to PP / multi eHealth modalities	n/a
Gogovor 2017	Informing the development of an Internet-based chronic pain self-management program	Not specific to PP / multi eHealth modalities	n/a
Goyal 2017	Do bedside visual tools improve patient and caregiver satisfaction? A systematic review of the literature	Not specific to PP / multi eHealth modalities	n/a
Jilka 2015	Nothing about me without me: An interpretative review of patient accessible electronic health records	Not specific to PP / paper-based records	n/a
Kruse 2015b	Patient and provider attitudes toward the use of patient portals for the management of chronic disease: a systematic review	-->	less than 6
Lester 2016	Personal health records: Beneficial or burdensome for patients and healthcare providers?	Not tethered PP --standalone PHR	n/a
Liebovitz 2013	Meaningful EHR attributes for an era of accountability, transparency, shared decision making, and value assessment	Does not meet systematic review definition	n/a
Mamlin 2016	The promise of information and communication technology in healthcare: Extracting value from the chaos	Does not meet systematic review definition	n/a
Osborn 2010	Patient web portals to improve diabetes outcomes: a systematic review	-->	less than 6
Otte-Trojel 2016	What do we know about developing patient portals? a systematic literature review	Primary study findings/design not reported	n/a
Price 2015	Conditions potentially sensitive to a personal health record (PHR) intervention, a systematic review healthcare information systems	Not tethered PP --standalone PHR	n/a
Risling 2017	Evaluating patient empowerment in association with ehealth technology: Scoping review	Does not meet systematic review definition	n/a
Robinson 2016	Review of information technology for surgical patient care	Not specific to PP / multi eHealth modalities	n/a
Sakaguchi-Tang 2017	Patient portal use and experience among older adults: Systematic review	Not specific to PP / multi eHealth modalities	n/a
Simons 2017	Patient portals and human values	Primary study findings/design not reported	n/a
Sun 2019	Patient portal use in diabetes management: Literature review	-->	less than 6
Syzdykova 2017	Open-source electronic health record systems for low-resource settings: Systematic review	Not tethered PP --standalone PHR	n/a
Tulu 2016	Patient portals: An underused resource for improving patient engagement	-->	less than 6
van Mens 2019	Determinants and outcomes of patient access to medical records: Systematic review of systematic reviews	Not specific to PP / multi eHealth modalities	n/a
Voruganti 2017	Web-Based Tools for Text-Based Patient-Provider Communication in Chronic Conditions: Scoping Review	Not specific to PP / multi eHealth modalities	n/a
Wildenbos 2017	Facilitators and barriers of electronic health record patient portal adoption by older adults: A literature study	-->	less than 6
Zanaboni 2018	Methods to evaluate the effects of internet-based digital health interventions for citizens: Systematic review of reviews	Not specific to PP / multi eHealth modalities	n/a
Zhang 2015	A systematic review of the literature on consumers' use of patient portals: Preliminary results	Preliminary results / in progress	n/a
	Total excluded n = 35

## Sheet: B_Appraisal
Review	Q1	Q2	Q3	Q4	Q5	Q6	Q7	Q8	Q9	Q10	Q11	Total
Amante 2014	Y	Y	Y	Y	Y	U/N	N	Y	U/N	Y	Y	8
Ammenwerth 2012	Y	Y	Y	Y	Y	Y	Y	Y	Y	Y	Y	11
Bush 2017	Y	Y	Y	Y	U	U	N	Y	N	Y	Y	7
Coughlin 2018	Y	Y	Y	Y	N	N	N	U	N	Y	Y	6
de Lusignan 2017	Y	Y	Y	Y	N	Y	Y	Y	Y	Y	Y	10
Goldzweig 2013	Y	N	Y	N	Y	U	U/N	U	Y	Y	Y	6
Grossman 2019	Y	Y	Y	Y	Y	Y	Y	Y	Y	Y	Y	11
Irizarry 2015	Y	Y	Y	Y	U/N	U/N	N	U	N	Y	Y	6
Kelly 2017	Y	Y	Y	Y	N	Y	Y	Y	Y	Y	Y	10
Kruse 2015a	Y	Y	Y	Y	U/N	Y	N	Y	U	Y	U	7.5
Mold 2015	Y	Y	Y	Y	Y	Y	Y	Y	Y	Y	Y	11
Mold 2018	Y	Y	Y	Y	Y	Y	Y	Y	Y	Y	Y	11
Otte-Trojel 2014	Y	Y	Y	Y	U	U/N	U	Y	Y	Y	Y	8
Powell 2017	Y	Y	Y	Y	U	U/N	U/N	Y	U/N	Y	Y	7
Total reviews included	14
Questions from Johanna Briggs Institute (JBI) Critical Appraisal Checklist from Appendix 2 of JBI Umbrella Review Methodology Manual:
Q1 -Is the review question clearly and explicitly stated?						Q7 -Were there methods to minimize errors in data extractdion?
Q2 -Were the inclusion criteria appropriate for the review question?						Q8 -Were the methods used to combine studies appropriate?
Q3 -Was the search strategy appropriate?						Q9 -Was the likelkhood of publication bias assessed?
Q4 -Were the sources & resources used to search for studies adequate?						Q10-Were recommendations supported by the reported data?
Q5 -Were the criteria for appraising studies appropriate?						Q11-Were the specific directives for new research appropriate?
Q6 -Was critical appraisal conducted by ≥2 reviewers independently?						Responses: Y-Yes, N-No, U-Unclear, NA-Not applicable
Aromataris et al [26]

## Sheet: C_Summary
Author, year		Objectives	Participants (characteristics, total#)	Setting / context	Interventions / phenomena described in introduction	Sources searched	Years included	No. included studies	Types of studies	Country	Appraisal instruments	Appraisal rating	Method of analysis	Outcome assessed	Results / Findings	Significance / direction	Heterogeneity
Amante 2014	a, 1	(1) examine characteristics in enrollment and utilization of portals in patients with diabetes; (2) identify barriers and facilitators of portal enrollment and utilization; abstract p1	Adults with type 1 and/or type 2 diabetes; range: from 20 to 15,427 patients; total: 73,366 patients +174 providers	diabetes only in the United States	Portal defined as online PHR tethered with a provider EHR; can access personal info made available by providers, enter their own info, communicate and interact with providers, and receive additioanl support; p2	PubMed, CINAHL, references of included studies and reviews; research librarian; p2	Feb 2005 to Jan 2014; p2	16; abstract p1	Included if (1) portals used by patients with diabetes, (2) clinically integrated so personal info and communication available among patients and providers, (3) original findings on characteristics, barriers, facilitators in enrollment / utilization with quantitative or qualitative methods, (4) studies had at least 10 participants, (5) peer-reviewed English journals in 2005-2014, (6) United State…	United States only	MMAT - Mixed Methods Appraisal Tool for qualitative, quantitative and mixed methods studies, has a 0-4 point scale; p3	8 quantitative articles scored 4 points and 1 scored 3. 4 mixed methods scored 4 points, 3 qualitative studies scored 3; p4-5	(1) study count of significant variables in enrollment and utilization; (2) study count of variables with positive, negative or no association relation with enrollment and utilizatoin, (3) grouped significant variables for lower HbA1c, cholesterol, BP or disstess as better-controlled diabetes, (4) morbidity burden computed using 2 methods as high morbidity burden variable, (5) all facilitators, b…	(1) quantitative outcomes: patient and provider factors in enrollment, patient and provider factors in utilization; (2) qualitative outcomes: barriers and facilitators to enrollment and utilization; p5-7	(1) Table 2 shows study counts of significant/non-significant association in demographics, patient, provider factors; (2) Table 3 shows barriers and facilitators to enrollment and utilization; p6,7	(1) patients won't enroll in portals if lack skills, desire, knowledge; (2) if enrolled they won't use if experienced difficult in access or technology use, or no provider buy into benefits; (3) improved usability, increased access, educating patients on use/benefits, greater provider/family endorsement may increase enrollment and use; p1,8,9	No explicit mention of heterogeneity but limitations cited: (1) lack info on type-1 and 2 distribution, (2) utilization difficult concept to quantify, (3)portal functions varied, (4) many findings only had 1-2 studies; p8
Ammenwerth 2012	b,2	Review available evidence (from controlled trials) on impact of electronic patient portals on patient care; p1	No restriction on disease or patient subgroup, studies had 4 patient types - in-vitro fertilization, DM, CHF, general; 3,467 intervention patients and 3,440 control patients, total 6,907 patients	No specific settings specified in search; from primary care clinics to medical centres, 3 in United States 1 in Netherland; p3,4,5	Defined as applications provided and maintained by health care institutions to allow access to clinical EHR data and may have functions/services to enhance medical treatment; p2	PubMed, Cochrane, CINAHL, EMASE, ACM Digital Library, UMIT evaluation database; references of included studies; references in Ross and Ferreira reviews; p3	studies published between 1990 and 2011; p1 abstract	5 papers on 4 portals, 2 described different aspects of same study; p4	Included (1) controlled studies on impact of portals, (2) RCTs or quasi-experimental studies, (3) defined portal attributes on p2-3, allowed access to clinical data provided by health care institution; (4) PHR with portal functions to access clinical info from provider, (5) papers in English, German and French; Excluded (1) telemonitoring systems, tailored msg from providers to patients, and pape…	3 studies from United States, 1 from the Netherlands; p4	Methodology checklists for RCT and cohort studies from NICE used; p3	Overall rating of risk of bias - unclear in 3 studies and high in 1 study, see Table 3; p7,8	Study characteristics and results described in evidence tables; results ordered according to type of outcome measured- objective and subjective criteria; meta-analysis planned but not possible due to different outcome measures; p4	(1) clinical outcomes - HbA1c, BP, LDL, med adjustment,(2) resource consumption - office visit rates, phone contacts), (3) subjective -patient satisfaction, knowledge, anxiety; (4) combined - message number and health status, empowerment, meds adherence; p4	Significant changes seen in (1) quicker descrease in office visit rates and slower increase in phone contacts, (2) increase in number of messages sent, (3) changes of medication regimen, (4) better treatment adherence; p1	(1) Insufficient evidence to support portals as a way to empower patients and improve quality of care; p1; (2) more studies with larger sample size and harmonized outcome indicators needed; p11	(1) Studies were heterogeneous in setting, function and outcome; p9; (2) unable to perform meta-analysis due to different outcome measures in studies; p4
Bush 2017	c,3	(1) understand state of science of pediatric patient portal use - including implementation, integration with EHR, impact, gaps, recommendations; p3	89,312 parents+children (0-19yrs) and 61 clinicians, which included 2,431 parents, 86,881 children	Children and pediatric clinics, hospitals and group practices mainly in academic settings, table 2 and p4	Secure website, integrated with EHR, patient complete forms, communicate electronically with providers, access personal health info e.g. progress notes, problem lists, immunizaiton history, lab data, schedule appointments, meds, request refills and pay bills, p2	PubMed, CINAHL Plus, PsycINFO, Academic Search Premier, assisted by librarian, p3	Between 1992 and Aug 2014, p3	11 papers, p4	peer-reviewed published journal articles in English, original research & data analysis on portals with use in 0-18 year old age group; study designs included focused interviews, cross-sectional surveys, usability testing, retrospective observational analysis	10 from United States, 1 from United Kingdom, p5	Approach informed by PRISMA, p3, GRADE appraisal planned but not done, p4	Appraisal not done due to prelimary results, varied methods and lack of summary measures, p4	Study categorized by methodology; aggregate synthesis of results done with a narrative review of the evidence to further identify themes, p4	(1) portal utilization; (2) patient satisfaction; (3) reported barriers; (4) racial-socioeconomic disparities; (5) chronic disease; (6) clinical outcomes (1 study - A1c, LDL and cholesterol), p5-6	Parents interested in portals, focused on implementation, short term measures on registration, use and barriers, technology overwhelming, terminology a barrier, no outcome studies, some varied adoption/use by income, race, education, p6-7	Few studies available, difficult to measure outcome improvement or effect of access on behaviors; still in early stages not yet widely used, need to confirm protected access to and communication and sharing of info have impact in pediatric outcomes, p1-2 abstract	Mostly prelimary results, studies had varied methods and lack of summary measures, p4
Coughlin 2018	d, 4	Examine health literacy & portal use; identify strategies to improve portal usability & acceptability for pts w limited literacy, p44	any patient groups? (populations of focus are only specified down to "any country") 81455 participants, tables 1-2 on p45	no specified, any settings? Tables 1-2 on p45; Any county was included in search, but English only publications p.44.	patient web portals, p44	PubMed, CINAHL, p44	1985 to Oct 2017, p44	12 studies, p44	6 qualitative, 2 cross-sectional, 3 cohort & 1 pre/post trial, p44	UK, USA, The Netherlands, p44, tables 1-2, p45	not mentioned	not mentioned	not mentioned	health & computer literacy, portal registraton & use, health status, personal experience, privacy & security, tasks done, attitudes, empowerment, communication & messaging, tables 1-2, p45 Additional from table: internent use	literacy associated w portal use; varied due to racial & ethnic difference in literacy, education, comfort in info sharing w mobile tech, table 1-2, p45 Additional from results section: Lack of awarness of portal in lower literacy populations; barriers to use include language, layout and usability. Most patients have access to computer, tablet or mobile device.	conflicting results due to racial ethnic diff and age/comfort to share info; opportunities to enhance design, improve education & training, engage proxies, p43	not mentioned
de Lusignan 2014	e, 5	study effect of patient online access to EHR & linked services on provision, quality & safety of care; barriers, facilitators, IT/ organizational/system issues, p1	not specified- table mentioned populations but not participants	primary care, p1	(1) patient online acccess to record; (2) online services linked to EHR - communication via email or portal, appointments, test result notification, p2	10 databases -CINAHL, Cochrance, EPOC, DARE, Embrase, King's Fund, Medline, Nuffield Health, PsycINFO, p3	not mentioned	143 studies, p1; 17 experimental studies reported in Mold review	Referred to Mold protocol, p2; Mold protocol on study types: qualitative & quantitative, usability, hypothesis testing, economic & workflow, and reviews, p275	Mostly USA and Europe	Cochrane guidance for review, p2; risk of bias form & GRADE for strength of evidence	experimental design reported in Mold paper 2015	evidence synthesis, PRISMA for reporting, p2; no meta-analysis done, qualitative method used (see Mold 2012 protocol for detail)	primary outcome - change inquality or safety or utilization of online recrods/services, p1	no change in outcomes, 8 detected med errors, 7 reported improved uptake of preventive care, 18 had concern over potential increased workload; some showed increase email; phone contact unchanged, 10 reported online access offered convenience, p1	patient online access & services ↑ convenience & satisfaction; providers concerned with workload & privacy, studies correcting med errors may improve safety; need redesign of business process to engage providers, friendlier EHR, access equity, p1	heterogeneity in reporting made it hard to predict overall workload change, p1
Goldzweig 2013	f, 6	evaluate evidence that portals improve health outcomes, satisfaction, utilization, efficiency & adherence, p677	representative national or regional population, specific clinical population & sample, table 3, p683	Inpatient, outpatients, clinics, primary care, table 2 appendix	tethered PHR - abstract p677	PubMed or Web of Science, www.annals.org, content experts, p678	Jan 1990 to Jan 2013, p677-8	46 studies -figure p679	14 RCT, 21 observational, 5 descriptive quantitative, 6 descriptive qualitative studies, p678	USA, The Netherland, Sweden, Canada, NZ, table 2 appendix	modified criteria IT patient safety strategies (ref#5), p678	quality criteria in tables 2-3, p682-3	evidence tables by outcome, compared study characteristics, methods & findings; compiled summary of findings by functionalities & outcomes, p678	(a) health outcomes, satisfaction, adherence, (b) effficiency, utilization, (c) patient characteristics, (d) attitudes, barriers, facilitators; figure p679	mixed evidence on portal effect on outcomes & satisfaction, may be more effective with case management, unclear effect on utilization, efficiency, uptake may differ by race, ethnicity, education, literacy, comorbid condition -abstract p677, p685	insufficient evidence that portal improves outcomes, cost, utilization; patient attitudes positive, need to overcome barriers, more info on context, implementation factors, costs needed -abstract 677	variability in portals & patient populations -> meta-analysis not feasible p678, quality of studies & methodological issues, lacked context & implementation process, p685
Grossman 2019	p, 7	Interventions on Portal use on:1) predictors for vulnerable populations; 2) decreasing disparities	336,924 unique patients (14 to 135,153), adult patients with chronic condition, diabetes, hospitalized, opthamlmic, HIV or HCV, CKD, cardiac, addiction (see table 2)	Primary care, outpaitnt and inpatient, academic, outpatient residential, outpatient safety net, veterans; primary, specialist or tertiary care	Usability, policy, education and training, OpenNotes and email and viewing notes, enrollment assistance, mobile phone access p. 4,5	Ovid MEDLINE, EMBASE, CINAHL, and Cochrane Reviews p.2	2005 to 2018 p. 4,5	18	5 RCT, 1 non-RCT, 5 time series , 1 pre-test post-test with concurrent controls, 4 pre-test post-test without concurrent controls, and 2 post-test only p. 3	not mentioned	AHRQ Methods Guide for Effectiveness and Comparative Effectiveness Reviews	risk of bias rating: 22% low; 50% medium, 17% high, 11% unclear	Descriptive analysis; used Cochrane Handbook for Systematic Reviews of Interventions to evaluate intensity and System Engineering Initiative for Patient Safety (SEIPS) model to categorize interventions p.2	(SEIPS) model categorization: 1) person; 2) tools and technologies; 3) task performance; 3) organizational conditions; 5) sysem processes p.2	Most interventions focused on the person, rather than the latter four categories of SEIPS. Lack of evidence on how these latter four categories can be considered in increaseing use for vulnerable populations p.1	Most studies on health inquities on portals focus on us rather than interventions. Need more research on interventions that focus on the portal, task, orgnaization and processes, rather than the predominance of focus on the individual. P. 12	Given heterogeneity of type of interventions could not apply Cocharane intensity measure to one single intensity measure. P.2, 12
Irizarry 2015	g, 8	(1) present definition, background & literature on patient engagement thru portals; (2) provide future directions to R&D, impact patient engagement, p1	any patient groups, p2	any settings, p2	PHR linked or tethered to EHR, provide (1) visit summary, (2) secure messaging, (3) access data, (4) patient specific education, (5) preventive care reminders, (6) med reconciliation, p2	PubMed, Ovid Medline, PsycInfo, p1; Engl	2006 to 2014, p1	120 studies, p1	quantitative & qualitative studies, p2, which included descriptive, qualitative, mixed methods, RCTs, pilots, case reports, p3	not mentioned	not mentioned	not mentioned	summarized by five topic areas for patient engagement, no further detail given, p3	five topics for patient engagement - patient adoption, provider endorsement, health literacy, usability, utility, p3 Personalication and collaborative communication are two additional topics in results section specific to utility.	Portal interest & use influenced by personal factors (age, race and ethnicity, language, education, health literacy, health status, socioeconomic status level of patient activation), role as caregiver, & care delivery factors (provider endorsement, portal usability, patient ability to engage), p1; Mixed results around gender and adoption. Providers' concerns around added patients' anxiety and wor…	Patient adoption & provider endorsement depend on portal features aligning with info needs, perceived usefulness and functionality and navigation. Direction - identify specific population & contexts that benefit engagement thru portal, p1	not mentioned
Kelly 2017	h, 9	Describe design, use & impat of portals for hospitalized patients & caregivers, pE1	hospitalized patients, families, & providers, sample sizes varied, table 1 pE3	inpatients - cardiac, NICU, step-down, ICU, oncology, med-surgical, medical, transplant, general -table 1 on pE3	inpatient portals tethered to electronic health record in order for patients and caregivers to gain access to personalized information during their hospital stay p.E1	PubMed, Web of Science, Cochrane, Scopus, CINAHL Plus, pE1-2	Jan 2006 to Aug 2017, pE1	17 studies, pE2	12 qualitative, 3 cross-sectional, 1 pre/post, 1 nonrandomized trial, table 1 pE3	not mentioned	Down & Black checklist for trials, qualitative studies excluded, pE2	medium to high risk of bias p.E5 refers to Table 1 in Appendix	Analyzed & described by 3 pre-defined themes ; meta-analysis NOT done -pE2	3 themes on portal (1) design, (2) use/usability, (3) impact -pE2	need (1) timely personalized info in lay terms, (2) care trajectory eg care plan & schedule, (3) ways to recognize & communicate with care team, pE6	Evidence limited, patients & caregivers interested & willing to use portals, next step to evaluate specific functions & impact, pE6	Noted-variability in designs, meta-analysis not done, pE2; studies rated medium to high risk of bias with design flaws pE5
Kruse 2015a	i, 10	To outline and summarize results on effect of portals on quality or chronic condition outcomes, and implications to meaningful use since 2011, p1	non-portal users and enrollees, adults with diabetes, VA patients, HF patients, glaucoma, medical home	online portal, no further info given	a secure online website, 24hr access to personal health info via internet, data managed by organization, allows access to doctor visits, discharge summaries, meds, lab results, allergies, immunizations, refills, appointments, messaging, p2	PubMed, CINAHL, Google Scholar, MeSH terms, keywords from Ammenwerth review, references from included studies, JMIR search, p3	Jan 1, 2011 to Aug 24, 2014, p3	26 studies and 1 review, p. 1	RCT, quasi-exp, observational studies, p3; in appendix-1 range of studies included mixed methods, qualitative -interviews, surveys, focus groups, retrospective and cross sectional studies, web-study? And one review	not mentioned	bias and validty of studies reported but no instrument mentioned;	post-hoc appraisal done on bias, validity and reliability in results section, p4	Applied PICOS model in PRISMA checklist to summarize results; summarized findings and related them to resarch questions on quality and meaningful use- but no detail on how the summary was done, p5	associated portal use with outcomes - med adherence, disease awareness, self-management, office visits, preventive care, extended office visits, patient satisfaction, customer retention, p2 abstract	37% papers had improved med adherence, disease awareness, self management; decreased office visitss, increased preventive care, extended office visits, patient satisfaction, customer retention; weak medical outcomes, p2 Positive feedback on secure messaging. Barriers included access to the internet and technical support, and health literacy and numeracy skills.	More portal studies since 2011 but mostly analyzed specific features. Patients were able to view info meeting intent of meaningful use stage 2 but ability to transmit to third part not found, p2	not mentioned explicitly but did mention inclusion of weaker designs with inclusion of observational studies, p5
Mold 2015	k, 12	Assess impact of patient access to EHR and linked online services on provision, quality & safety of care, p141	not mentioned	primary care, p141	online access to EHR and linked online services, p142	Medline, Embase, CINASH, cochrane, EPOC, DARE, King's Fund, Nuffield Health, PsycINFO, OpenGrey, p1	1999 to 2012, p1	17 studies, p143	RCTs, cluster RCTs, cohorts, quasi-experimental, p143	US, UK, Norway, p143	risk of bias - sequence generation, allocation concealment, blinding, incomplete outcome, selective reporting, others, p142	Wide variation in RoBs, most showed high risk of bias in more than 1 area, p144	narrative synthesis of evidence, p1; Cochrane guidelines, PRISMA & PICO reporting, p142; meta-analysis not done, no single analysis across all studies, p142	(1) patient satisfaction & value, communication, willingness to pay; (2) safety, prevention & privacy; (3) workdload concerns & change p144	Improved satisfaction, self-care, communication, engagement; safety improvement thru patient led identifying med errors, more use of preventive services; increased email, not phone & variable FTF contacts, no harm /breaches, p141	patients using online services reported increased convenience & satisfaction. Positively impacted safety; varied use & by ethnic /socioeconomic groups; provider privacy & workload concerns partly so, p141	studies not homogeneous, p142
Mold 2018	q, 11	Impact of online accesss and use of computerized medical records for type 2 diabetes patients	76,476 unique patients , 180 physicians; type 2 diabetes age (appendix 3)	not mentioned	Online access to various portal features, sharing of online records, diabetes management,	Medline, Embase, CINAHL, PsycINFO and the Cochrane Library, Database of Abstracts of Reviews of Effects (DARE), and the King’s Fund p. 1,3	2004-2015 (appendix 3)	28	10 surveys, 5 RCTs, 5 qualitative (mixture of focus groups and interviews), 3 longitudinal cohort studies, 3 audits, 1 quasi-experimental, 1 interpretive review	USA, Europe. Australia p. 5	Mixed Methods Appraisal Tool (MMAT),	Yes, with greater focus on studies with r rating greather than 50; ranged from 25 -100 and one not applicable	Thematic analysis guided by Mayring's framework on Qualitative Content Analysis	impact of access to online health records, disease management and health outcoems for diabetics patients and their caregiver, and technical barriers which impact access p. 3	Themes included: "disparities in use"; "improved health outcomes", "enhancing self-management support, "accessibility", and "technical challenges, barriers to use, and system features" p. 5 Portals may improve diabetes management, but lack of evidence for other health outcomes, such as BP. Portals be increasing health disparities. p. 1	Greater use upon initial diagnosis, with more complex needs or medications change. Association between diabetes management and portal use. P. 11	Poor limited quality of reporting cited as a limitation.
Otte-Trojel 2014	m, 13	(1) what mechanisms do portals contribute to outcomes? (2) how can outcome variations be explained, p751-2	not mentioned	integrated delivery networks, group practices, academic hospitals, p754	secure website for patients maintained by providers linked to physician EHR -secure messaging, results, scheduling, PHR; advanced -self management/patient questionnaires, p751	PubMed, PsyINFO, LISTA, Scopus, p752	January 2003 to August 2013, p752	32 studies, p752	RCTs, observational, qualitative studies, mixed methods, p753	United States, Canada, Netherlands, p754	RAMESES (realist reviews); 2 reviewers, 6 outcome-process categories from Ammenwerth, p752	not mentioned	Realist review; organized output by outcome, design & effect; then by context, mechanism, outcomes, p752	Portals contribute in 6 areas -clinical outcomes, resource consumption, adherence, satisfaction, communication, empowerment, p751	portals are complex interventions with at least 4 mechanisms -insight, continuity, activation, convenience; lack of variability due to similar conditions, ceiling & marginal effects, p754-5	Important to identify & aggregate mechanisms; future work with large & small contexts, fragmented systems, more detail on mechanisms, p756	not mentioned
Powell 2017	o, 15	(1) What are characteristics of portal users? (2) what are perceived facilitators? (3) what are perceived barriers? p2	chronic disease, DM, HF, others; patients, providers, children; participants total 628696 range 11-74368, table 1	not mentioned	Web-based accounts patients use to access EHR, basic e.g. visit summaries & medication lists, advanced e.g. secure messaging, scheduling, education resources, p1	CINAHL, PsycInfo, Medline-PubMed, terms for portals, patient engagement, perceptions, EHRs, p2	2009 to Nov 2016	37 studies, p3	Quantitative, mixed or multiple methods, p3	USA, Finland, Netherlands, UK, Canada, table 1	not mentioned	not mentioned	not mentioned	3 categories - (1) portal users, (2) perceived facilitators, (3) perceived barriers, p3; use of theory, p7	(1) demographics, use, disease complexity/duration; (2) provider encouragement, communication, access, control; (3) privacy/security, awareness/training, p3-6; lack of theory & consistent conceptual definitions, p7	understanding portal users and facilitators/barriers to realize benefits, future -to understand & evaluate education strategies, develop conceptual framework on persistent use and outcome measures, p7	not mentioned

## Sheet: D_Features
Reported Features	Amante 2014	Ammenwerth 2012	Bush 2017	Coughlin 2018	deLusignan 2014	Goldzweig 2013	Grossman 2019	Irizarry 2015	Kelly 2017	Kruse 2015a	Mold 2015	Mold 2018	OtteTrojel 2014	Powell 2017
Access to information - patient-specific
Lab/Test Results	√	√	√		√	√		√	√	√	√	√	√
Progress Notes/Visit Summaries		√	√		√	√		√		√	√	√		√
Current Medications / History/List			√		√	√			√		√	√	√	√
Problem List		√				√		√	√			√
Physician Notes									√			√
Health summary -problem list, meds, allergies		√
Immunization History		√	√		√	√				√		√	√
Current treatments		√				√
Allergies		√						√		√		√
Access to medical record		√			√		√	√			√	√
Access to clinical data						√
Access to information -personalized
Healthcare Team					√				√
Discharge Information									√	√
Billing/Insurance Information									√			√
Blue button use / Infobutton linked to labs								√		√
Care management website
Access to information - general
Educational Info/Disease Management		√				√	√	√	√			√	√	√
Health education				√
Tailored health education information	√					√
Hospital Information									√
Safety Information									√
Clinical Trial Information									√
Entertainment info (in hospital)									√
Medication information						√				√
Communication/interaction
Secure Messaging/Communication	√	√	√	√	√	√	√	√	√	√	√	√	√	√
Share info with other providers										√		√
Online services
Medication Renewal/Refills	√	√	√		√	√	√	√		√	√	√
Appointment Scheduling/reminders	√	√	√	√	√	√	√	√		√	√	√	√	√
Online services, e.g. preventive care					√	√		√			√	√
Referral / therapy requests		√			√
Medication adherence/monitoring							√			√
Online Reminders						√	√	√			√	√	√
Pay bills			√
Patient-reported data
Patient/Caregiver Notes									√
Food and Diet									√			√
Exercise												√
Patient Uploads/Diary	√					√						√
Electronic pre-visit journals								√
Family history e-journal						√
Medication e-journal						√
Patient-entered personal information								√	√
Patient reported outcome into EHR								√
Patient reported data (e.g. blood pressure)	√											√
Patient questionnaires/ appraisal												√	√
Psycho-cognitive/psychosocial info on patients								√			√
Record updates/corrections		√			√					√	√	√
Complete forms			√
Self-management
Clinical Decision Support								√	√				√
Create/update care plan for visit		√				√		√				√
Online trackers & tracking devices	√							√				√
Medication reconciliation/review/regime								√				√
Others
Virtual Community									√
Email/ forum/chat room		√
Social networking features								√
Online training							√
Pictures/codes of medications					√
Tranlation into patient's preferred language							√
	Green highlights - indicate additional features referenced in definition
	Yellow highlights indicate features referenced within results of primary studies
	Red - indicates features in appendix that have been recorded.

## Sheet: Index
Antonio, Petrovskaya & Lau. (2020). An Umbrella Review on the State of Evidence in Patient Portals
Tab	Title
A_Excluded	List of excluded reviews
BA_Appraisal	Quality appraisal of included reviews
C_Summary	Summary of systematic reviews included in umbrella review
D_Features	Summary of Features Reported in Systematic Reviews
